# Supplementary material for: Ultrahigh-Throughput Directed Evolution of a Metal-Free α/β-Hydrolase with a Cys-His-Asp Triad into an Efficient Phosphotriesterase
Source: J Am Chem Soc. 2022 Dec 30;145(2):1083–96. doi: 10.1021/jacs.2c10673 (PMC9853848; doi:10.1021/jacs.2c10673)
Supplement: Supplementary file 2 — ja2c10673_si_002.zip [file ja2c10673_si_002.zip]

Archive with 10 entries (9 files):
- chip_designs/
- __MACOSX/._chip_designs
- chip_designs/sorting_chip_in_line.dxf
- __MACOSX/chip_designs/._sorting_chip_in_line.dxf
- chip_designs/kinetics_chip_in_line.dxf
- __MACOSX/chip_designs/._kinetics_chip_in_line.dxf
- chip_designs/flow_focussing_droplet_generator.dxf
- __MACOSX/chip_designs/._flow_focussing_droplet_generator.dxf
- chip_designs/sorting_chip_offline.dxf
- __MACOSX/chip_designs/._sorting_chip_offline.dxf
